# Supplementary material for: Phytochemical Composition of Commiphora Oleogum Resins and Their Cytotoxicity against Skin Cancer Cells
Source: Molecules. 2022 Jun 17;27(12):3903. doi: 10.3390/molecules27123903 (PMC9229828; doi:10.3390/molecules27123903)
Supplement: Supplementary file 1 [file molecules-27-03903-s001.zip]

Archive with 1 entries (1 files):
- molecules-1776426-supplementary.pdf
